# Supplementary material for: Enhanced Photodynamic Efficacy Using 1,8-Naphthalimides: Potential Application in Antibacterial Photodynamic Therapy
Source: Molecules. 2022 Sep 6;27(18):5743. doi: 10.3390/molecules27185743 (PMC9504615; doi:10.3390/molecules27185743)
Supplement: Supplementary file 1 [file molecules-27-05743-s001.zip]

Archive with 1 entries (1 files):
- molecules-1831645-supplementary.pdf
